# Supplementary material for: Transcranial Direct Current Stimulation Improves Ipsilateral Selective Muscle Activation in a Frequency Dependent Manner
Source: PLoS One. 2015 Mar 27;10(3):e0122434. doi: 10.1371/journal.pone.0122434 (PMC4376864; doi:10.1371/journal.pone.0122434)
Supplement: S1 Data — (ZIP) [file pone.0122434.s001.zip]

Archive with 3 entries (2 files):
- SI-PONE-D-14-53226-Data.xlsx
- __MACOSX/
- __MACOSX/._SI-PONE-D-14-53226-Data.xlsx
