# Supplementary material for: Transcranial Direct Current Stimulation Improves Ipsilateral Selective Muscle Activation in a Frequency Dependent Manner
Source: PLoS One. 2015 Mar 27;10(3):e0122434. doi: 10.1371/journal.pone.0122434 (PMC4376864; doi:10.1371/journal.pone.0122434)
Supplement: S1 Data — (ZIP) [file pone.0122434.s001.zip › SI-PONE-D-14-53226-Data.xlsx]

## Sheet: C-TDCS
		c-FDI MEP							BB MEP in elbow flexion (pre)																BB MEP in elbow flexion (Post)
			Pre		post					0.75Hz					1Hz					1.25Hz						0.75Hz					1Hz					1.25Hz
			bEMG	MEP	bEMG	MEP				BEMG	MEP	EMG onset	EMG onset-TMS		BEMG	MEP	EMG onset	EMG onset-TMS		BEMG	MEP	EMG onset	EMG onset-TMS			BEMG	MEP	EMG onset	EMG onset-TMS		BEMG	MEP	EMG onset	EMG onset-TMS		BEMG	MEP	EMG onset	EMG onset-TMS
		sub1	0.0140078	0.791359	0.0158308	1.58279			sub1	0.00638359	0.959924	-28.2861	121.714		0.0074896	1.07313	-31.8756	118.124		0.008091	1.74085	-33.0683	116.932		sub1	0.00665852	0.816176	-30.0927	119.907		0.00694267	1.07093	-27.2819	122.718		0.0093321	1.99584	-34.1444	115.856
		sub2	0.003838	0.551369	0.00419075	0.609067			sub2	0.00646033	0.390464	-79.5484	120.452		0.0066	0.302124	-79.7226	120.277		0.00746067	0.48762	-97.9241	102.076		sub2	0.00636191	0.384157	-88.1721	111.828		0.00657555	0.518397	-87.7058	112.294		0.00819444	0.593228	-95.0373	104.963
		sub3	0.0137386	0.828877	0.0100901	0.362597			sub3	0.00835463	0.0484467	-74.7625	75.2375		0.00835762	0.084699	-67.771	82.229		0.0075884	0.0833438	-79.2596	70.7404		sub3	0.0071574	0.0494934	-75.5477	74.4523		0.00751448	0.133582	-76.8833	73.1167		0.0077692	0.110331	-80.5104	69.4896
		sub4	0.00431757	1.3163	0.00423514	1.34044			sub4	0.00723937	0.509429	-64.1753	135.825		0.00783848	0.375714	-52.0366	147.963		0.00841507	0.467965	-56.827	143.173		sub4	0.00686888	0.347378	-45.5555	154.445		0.00778383	0.370778	-65.9745	134.025		0.0066745	0.490319	-53.4112	146.589
		sub5	0.00413167	1.98289	0.00539953	1.0656			sub5	0.006371	0.867951	-58.0741	141.926		0.00616837	1.18735	-65.4136	134.586		0.00765274	1.77238	-65.5447	134.455		sub5	0.00666562	0.959488	-75.9653	124.035		0.00711215	1.21152	-78.5918	121.408		0.0072415	1.3424	-65.2228	134.777
		sub6	0.0061115	1.60624	0.00824	0.53069			sub6	0.00620163	0.336692	-9.56558	140.434		0.00635292	0.292746	-3.25355	146.746		0.00821536	0.36972	0.269259	150.269		sub6	0.00661473	0.243535	-4.09285	145.907		0.00646826	0.17026	8.599	158.599		0.00633496	0.359971	-3.88801	146.112
		sub7	0.00540831	0.806036	0.0089808	0.908895			sub7	0.00574014	0.501549	-108.883	91.1175		0.0062668	0.782094	-104.484	95.5156		0.00677294	1.27129	-110.108	89.8922		sub7	0.00591455	0.535614	-106.476	93.5239		0.00624838	0.711619	-99.3288	100.671		0.006987	0.943707	-94.3299	105.67
		sub8	0.00576438	1.36912	0.00539263	0.554228			sub8	0.00646497	0.534826	-42.6513	107.349		0.00629663	0.475077	-31.2353	118.765		0.0075583	0.530111	-38.5414	111.459		sub8	0.00618474	0.498951	-41.5476	108.452		0.00694583	0.822327	-35.0574	114.943		0.00756131	0.870519	-40.4876	109.512
		sub9	0.00570213	1.08688	0.00598325	0.366526			sub9	0.00670626	1.36666	-82.0119	117.988		0.00821763	1.78662	-86.7738	113.226		0.007537	1.7976	-85.7504	114.25		sub9	0.00832971	1.2974	-78.4408	121.559		0.00827843	1.19504	-77.1873	122.813		0.0091845	1.64957	-72.8406	127.159
		sub10	0.0113216	2.17404	0.0106558	0.718069			sub10	0.00667783	0.417747	-87.8124	112.188		0.00668139	0.251568	-63.9362	136.064		0.00759562	0.519941	-72.9048	127.095		sub10	0.007756	0.352996	-72.0934	127.907		0.00713069	0.404069	-78.7908	121.209		0.008007	0.706802	-51.0347	148.965
		sub11	0.00352519	2.3278	0.00382663	1.4559			sub11	0.00513785	0.756542	-98.866	101.134		0.00559736	0.927598	-97.6459	102.354		0.0058472	1.91303	-100.579	99.4209		sub11	0.00464317	0.650119	-105.495	94.5046		0.00506813	1.12725	-95.8024	104.198		0.006387	1.87182	-99.6255	100.375
		sub12	0.00447513	1.31568	0.00646973	0.854787			sub12	0.00605843	1.07219	-79.5242	120.476		0.00563979	1.10333	-76.2228	123.777		0.00577317	1.37879	-61.6288	138.371		sub12	0.00550604	0.877047	-67.7284	132.272		0.00527311	0.94991	-63.3535	136.647		0.005482	1.20675	-60.4178	139.582
		sub13	0.0096018	0.382273	0.00914153	0.56251			sub13	0.00823887	1.02905	-83.6305	116.37		0.00507164	1.52572	-102.465	97.5353		0.00584964	1.9826	-106.067	93.9332		sub13	0.0061192	1.54032	-100.62	99.3798		0.00561714	1.47519	-99.6357	100.364		0.00717782	2.40426	-101.125	98.8745
		sub14	0.00393529	1.17295	0.00621214	0.781054			sub14	0.00631788	0.852598	-101.133	98.8666		0.00649276	0.948037	-94.2913	105.709		0.00629747	1.08782	-102.416	97.5837		sub14	0.00596696	0.751921	-104.134	95.8663		0.00607377	0.503006	-93.0558	106.944		0.00663383	0.606544	-93.4138	106.586
		sub15	0.00359594	1.3215	0.00493863	0.671225			sub15	0.00752035	0.587808	-60.3056	139.694		0.00856089	1.47575	-60.8551	139.145		0.00842986	1.23974	-58.5082	141.492		sub15	0.00891886	0.796176	-64.105	135.895		0.00885568	1.71987	-57.8344	142.166		0.00872544	1.91172	-62.7796	137.22
		sub16	0.0101236	0.246348	0.0130824	0.144236			sub16	0.00815126	0.392697	-99.8712	100.129		0.00738219	0.457582	-104.716	95.284		0.007905	0.959342	-109.316	90.6836		sub16	0.00721792	0.229518	-96.4857	103.514		0.00767033	0.460388	-111.959	88.0413		0.008227	0.882149	-113.607	86.3932
		sub17	0.00697729	2.32427	0.0128205	1.30633			sub17	0.00611172	0.803601	-38.8524	111.148		0.00694436	1.02775	-45.7491	104.251		0.00687769	0.665946	-44.0141	105.986		sub17	0.00648721	0.71197	-63.344	86.656		0.00641548	0.844178	-61.4274	88.5726		0.00717504	0.655603	-44.9586	105.041
		ave.	0.0068574	1.27082	0.00797002	0.812644			ave.	0.00671389	0.672246	-70.4678	114.826		0.00682109	0.828052	-68.7322	116.562		0.0072863	1.07459	-71.8935	113.401		ave.	0.00666891	0.649545	-71.7586	113.536		0.006822	0.805195	-70.663	114.631		0.00747616	1.09421	-68.6373	116.657
		SD	0.00354224	0.648072	0.00355982	0.413279			SD	0.000901663	0.331014	27.8786	18.4338		0.00101573	0.504409	29.2173	19.5325		0.00089431	0.618264	31.4884	22.642		SD	0.00102369	0.388212	28.7684	21.8641		0.0010234	0.454474	30.3706	21.5858		0.00105088	0.661702	29.1098	22.9971
		SE	0.00085912	0.157181	0.000863384	0.100235			SE	0.000218685	0.0802826	6.76156	4.47086		0.000246352	0.122337	7.08624	4.73733		0.000216902	0.149951	7.63707	5.49149		SE	0.00024828	0.0941552	6.97736	5.30282		0.000248211	0.110226	7.36595	5.23531		0.000254877	0.160486	7.06017	5.57763
									BB MEP in pronation (pre)																BB MEP in pronation (Post)
										0.75Hz					1Hz					1.25Hz						0.75Hz					1Hz					1.25Hz
										BEMG	MEP	EMG onset	EMG onset-TMS		BEMG	MEP	EMG onset	EMG onset-TMS		BEMG	MEP	EMG onset	EMG onset-TMS			BEMG	MEP	EMG onset	EMG onset-TMS		BEMG	MEP	EMG onset	EMG onset-TMS		BEMG	MEP	EMG onset	EMG onset-TMS
									sub1	0.00638097	0.189693	-34.5964	115.404		0.00745881	0.404358	-29.659	120.341		0.007316	0.354829	-33.2931	116.707		sub1	0.00741685	0.372574	-31.996	118.004		0.00621279	0.143013	-23.0857	126.422		0.00590007	0.265541	-24.4951	125.396
									sub2	0.00658983	0.260366	-88.3833	111.617		0.006298	0.248691	-92.7495	107.25		0.00604383	0.268953	-96.5313	103.469		sub2	0.00490274	0.10832	-79.044	120.956		0.00491577	0.0948393	-81.5573	118.443		0.00650367	0.127377	-87.344	112.656
									sub3	0.007366	0.028394	-54.602	95.398		0.00686788	0.0528503	-62.4926	87.5074		0.008216	0.0372212	-57.6498	92.3502		sub3	0.00624056	0.0258117	-57.3723	92.6277		0.0066061	0.0274341	-67.9413	82.0587		0.0062398	0.0341391	-60.7613	89.2387
									sub4	0.00737057	0.139003	-61.7444	138.256		0.00699313	0.139348	-69.1769	130.823		0.00728707	0.174723	-58.0748	141.925		sub4	0.00743087	0.152359	-54.3474	145.653		0.00809943	0.140569	-61.5958	138.404		0.00708613	0.182394	-57.7087	142.291
									sub5	0.0055684	0.248942	-55.0436	144.956		0.00616967	0.39122	-54.5626	145.437		0.00562769	1.03501	-58.6306	141.369		sub5	0.00535118	0.334522	-67.17	132.83		0.00535855	0.277636	-68.5416	131.458		0.00541936	0.615582	-64.9973	135.003
									sub6	0.00491419	0.0752033	19.6161	169.616		0.00475871	0.0735801	19.3225	169.323		0.00477834	0.0658706	17.4345	167.434		sub6	0.00505215	0.102149	33.8642	183.864		0.00465875	0.0678635	30.8346	180.835		0.00485937	0.0709309	44.7089	194.709
									sub7	0.00578807	0.0386521	-91.6065	108.394		0.00602093	0.0433894	-75.3698	124.63		0.006498	0.0827495	-71.2831	128.717		sub7	0.00597893	0.0404253	-73.3656	126.634		0.00644329	0.0546804	-48.4395	151.561		0.00585665	0.0474255	-61.0721	138.928
									sub8	0.00580548	0.130063	-36.1705	113.83		0.0063407	0.148427	-34.913	115.087		0.0066728	0.176651	-40.9552	109.045		sub8	0.00558317	0.163035	-43.9727	106.027		0.00607438	0.176334	-36.2596	113.74		0.0058246	0.196808	-32.3923	117.608
									sub9	0.00609696	0.14746	-73.1091	126.891		0.0060517	0.0627531	-64.9389	135.061		0.00585836	0.140632	-92.2768	107.723		sub9	0.00695643	0.129275	-56.1652	143.835		0.00753123	0.0469854	-52.4401	147.56		0.00769204	0.0735209	-57.71	142.29
									sub10	0.00477733	0.0290578	-39.0424	160.958		0.00640893	0.0985718	-28.5134	171.487		0.00743287	0.0697734	-9.44084	190.559		sub10	0.00568703	0.0264791	-54.3317	145.668		0.00469467	0.03537	-23.9735	176.027		0.0057863	0.0344696	-21.7282	178.272
									sub11	0.00496736	0.185013	-82.3259	117.674		0.0044657	0.298228	-81.7877	118.212		0.00486432	0.534859	-70.3047	129.695		sub11	0.004978	0.16747	-75.5071	124.493		0.0049869	0.145172	-63.7408	136.259		0.00535482	0.268255	-60.4492	139.551
									sub12	0.00595831	0.329906	-34.3342	165.666		0.0054455	0.25206	-37.7383	162.262		0.00571077	0.475708	-32.4707	167.529		sub12	0.00575397	0.214513	-44.284	155.716		0.00475093	0.287618	-38.4192	161.581		0.0058691	0.461589	-37.9948	162.005
									sub13	0.00422324	0.205042	-107.494	92.5064		0.00427192	0.0635059	-108.762	91.2381		0.00634411	0.418622	-106.537	93.4627		sub13	0.00433247	0.0566407	-98.2976	101.702		0.00421117	0.0991185	-98.5139	101.486		0.00451587	0.153417	-89.333	110.667
									sub14	0.00512377	0.338581	-101.791	98.2091		0.00593621	0.494931	-85.574	114.426		0.00646223	0.590044	-86.4294	113.571		sub14	0.00441767	0.407924	-91.1037	108.896		0.00485319	0.261994	-102.592	97.4081		0.00441348	0.316427	-88.7198	111.28
									sub15	0.0089574	0.0644288	-56.3528	143.647		0.00880296	0.0547614	-42.7984	157.202		0.00876262	0.0917757	-30.6763	169.324		sub15	0.00865224	0.106443	-73.7632	126.237		0.0089053	0.0524167	-53.9448	146.055		0.00913243	0.0659312	-57.8069	142.193
									sub16	0.00555059	0.0365984	-93.2885	106.712		0.00687486	0.0711858	-107.83	92.1697		0.00624313	0.0900778	-106.818	93.1823		sub16	0.00618939	0.055668	-109.002	90.9979		0.00689457	0.0608229	-86.4169	113.583		0.0072976	0.0699996	-87.772	112.228
									sub17	0.0052953	0.356115	-41.7882	108.212		0.00591233	0.388748	-24.0086	125.991		0.00670583	0.577756	-35.0239	114.976		sub17	0.00570378	0.514741	-54.9885	95.0115		0.00577127	0.620029	-51.7108	98.2892		0.00564636	0.674158	-43.8032	106.197
									ave.	0.00592552	0.164854	-60.7092	124.585		0.00618106	0.19333	-57.7384	127.556		0.00651906	0.305015	-56.9977	128.296		ave.	0.00591926	0.175197	-60.6381	124.656		0.00593931	0.152464	-54.6081	130.657		0.00608222	0.215174	-52.3164	132.971
									SD	0.00116009	0.112522	32.2376	24.8133		0.00110501	0.151833	33.6161	26.4694		0.00106127	0.270758	34.8153	30.277		SD	0.0011527	0.146555	31.6825	25.0143		0.00134139	0.147302	31.972	28.168		0.00119264	0.199694	33.0159	27.1363
									SE	0.000281364	0.0272905	7.81875	6.01811		0.000268004	0.036825	8.1531	6.41977		0.000257395	0.0656685	8.44395	7.34324		SE	0.000279572	0.0355448	7.68412	6.06687		0.000325334	0.0357259	7.75434	6.83175		0.000289257	0.0484329	8.00754	6.58153

## Sheet: SHAM
		c-FDI MEP							BB MEP in elbow flexion (pre)																BB MEP in elbow flexion (Post)
			Pre		post					0.75Hz					1Hz					1.25Hz						0.75Hz					1Hz					1.25Hz
			bEMG	MEP	bEMG	MEP				BEMG	MEP	EMG onset	EMG onset-TMS		BEMG	MEP	EMG onset	EMG onset-TMS		BEMG	MEP	EMG onset	EMG onset-TMS			BEMG	MEP	EMG onset	EMG onset-TMS		BEMG	MEP	EMG onset	EMG onset-TMS		BEMG	MEP	EMG onset	EMG onset-TMS
		sub1	0.0111902	0.985769	0.00929042	0.518697			sub1	0.00769428	0.585529	-33.5973	116.403		0.00829668	0.433028	-33.096	116.904		0.00853014	0.718363	-30.3609	119.639		sub1	0.00739184	0.714215	-35.2084	114.792		0.00847694	0.85206	-38.4128	111.587		0.00863987	0.69517	-26.4543	123.546
		sub2	0.0080188	0.622386	0.0072626	0.67804			sub2	0.00587345	0.255737	-75.7172	124.283		0.00685437	0.265569	-83.6142	116.386		0.00721118	0.385617	-89.5727	110.427		sub2	0.00578672	0.258152	-85.529	114.471		0.00578203	0.220927	-82.7749	117.225		0.00716752	0.309722	-91.0807	108.919
		sub3	0.0061035	1.54647	0.00541707	1.08823			sub3	0.00712938	0.427151	-93.2786	106.721		0.00719933	0.448129	-98.3045	101.696		0.00849324	0.500305	-94.2726	105.727		sub3	0.00584418	0.289585	-84.9791	115.021		0.00660581	0.35354	-83.0983	116.902		0.006575	0.494806	-94.0558	105.944
		sub4	0.00596264	0.707528	0.00919843	0.897326			sub4	0.00630167	0.372528	-33.7072	166.293		0.00625021	0.398133	-37.5908	162.409		0.00594527	0.374797	-29.0532	170.947		sub4	0.00554673	0.420868	-18.4095	181.591		0.00607086	0.418827	-23.1795	176.821		0.00626561	0.455913	-8.76634	191.234
		sub5	0.00780715	2.75172	0.00888838	3.77573			sub5	0.00578682	0.169879	-15.3081	134.692		0.0052873	0.12862	13.4162	163.416		0.00603968	0.400647	13.5009	163.501		sub5	0.00563854	0.376816	-6.95288	143.047		0.00591528	0.324439	2.54097	152.541		0.0055447	0.321005	16.8941	166.894
		sub6	0.014184	0.662771	0.0149087	0.565491			sub6	0.00584789	0.326445	-44.6416	105.358		0.00688296	0.594072	-54.6072	95.3928		0.00866115	0.637394	-45.2197	104.78		sub6	0.00732769	0.415667	-52.4766	97.5234		0.00793871	0.635578	-50.378	99.622		0.00862128	0.607764	-41.6118	108.388
		sub7	0.0140451	1.68908	0.0147571	1.81048			sub7	0.00834332	0.728836	-60.8198	139.18		0.0097297	0.60968	-75.3178	124.682		0.00668335	0.920883	-71.1616	128.838		sub7	0.00728304	0.455434	-49.3709	150.629		0.00738404	0.504462	-76.7912	123.209		0.00828573	0.387726	-65.4985	134.502
		sub8	0.00548821	2.73421	0.0042646	2.4604			sub8	0.00678568	0.780318	-24.4104	175.59		0.00482048	0.638947	-13.5351	186.465		0.00577783	0.850993	-5.92178	194.078		sub8	0.00578742	0.729975	-15.0318	184.968		0.00551447	0.45079	-4.46514	195.535		0.0067724	0.781794	5.86818	205.868
		sub9	0.00369767	0.144704	0.00377533	0.0830078			sub9	0.00549341	0.0756656	-51.147	98.853		0.00824217	0.243085	-51.405	98.595		0.00951617	0.388031	-64.3973	85.6027		sub9	0.00586913	0.0424601	-61.0174	88.9826		0.00755786	0.0874191	-62.4302	87.5698		0.0088413	0.136215	-90.2924	59.7076
		sub10	0.00428894	1.22631	0.00360225	1.00758			sub10	0.0056365	0.53067	-95.7567	104.243		0.00570069	0.940888	-100.462	99.5384		0.00756753	1.52075	-105.266	94.7343		sub10	0.0051889	0.172345	-68.9115	131.089		0.0053659	0.572615	-89.5941	110.406		0.00826017	1.18796	-105.375	94.6252
		sub11	0.00425573	1.41004	0.00545787	1.84838			sub11	0.00525281	0.760278	-97.0942	102.906		0.00491264	0.881397	-81.6153	118.385		0.00586854	1.01351	-83.0173	116.983		sub11	0.00434423	0.549723	-53.3975	146.603		0.00478317	0.516647	-64.9401	135.06		0.00440353	1.04539	-58.9284	141.072
		sub12	0.0034752	1.70424	0.00375273	1.70766			sub12	0.00521096	0.358309	-104.093	95.9065		0.00468141	0.375261	-97.5555	102.445		0.00545154	0.654379	-105.452	94.548		sub12	0.00545097	0.605295	-94.3661	105.634		0.00512572	0.527139	-97.1312	102.869		0.00494489	1.08659	-86.4626	113.537
		sub13	0.00977588	1.15497	0.0099934	1.21104			sub13	0.00617053	1.21061	-113.685	86.3152		0.00710968	2.5939	-109.476	90.5239		0.00796631	2.79578	-110.773	89.2268		sub13	0.00665969	1.14268	-104.61	95.3904		0.00624107	0.750783	-111.25	88.7501		0.00679082	1.44159	-109.238	90.7619
		sub14	0.0036104	0.396484	0.00383747	0.348623			sub14	0.00541715	0.624853	-43.9984	106.002		0.00590327	0.501468	-34.4744	115.526		0.00472657	0.373409	-0.208659	149.791		sub14	0.0057125	0.56481	-24.8162	125.184		0.00564973	0.473357	-4.07896	145.921		0.00679388	0.636334	28.886	178.886
		sub15	0.0213945	0.568447	0.0202522	0.766411			sub15	0.00484446	0.379046	-91.0096	108.99		0.00559377	0.432217	-101.104	98.8957		0.00521413	0.5093	-100.94	99.0602		sub15	0.00514957	0.319999	-89.7788	110.221		0.00540129	0.307143	-94.1842	105.816		0.00528443	0.486716	-100.322	99.6784
		sub16	0.0151045	0.172017	0.0176187	0.225362			sub16	0.00622944	0.334332	-105.096	94.9038		0.00785711	0.503382	-113.917	86.0829		0.0071038	0.497449	-114.238	85.7615		sub16	0.00695664	0.248187	-96.1853	103.815		0.00726171	0.431951	-114.71	85.2903		0.00815005	0.276504	-110.671	89.3288
		sub17	0.00459879	1.17455	0.00410293	1.43615			sub17	0.0057951	0.139734	-93.5559	106.444		0.00619364	0.161603	-82.5351	117.465		0.00634936	0.220526	-73.0255	126.974		sub17	0.00553428	0.161212	-94.9876	105.012		0.00578024	0.135014	-85.0269	114.973		0.00592215	0.122726	-85.7499	114.25
		ave.	0.00841184	1.15598	0.00861059	1.20168			ave.	0.00610664	0.474113	-69.2304	116.064		0.00655973	0.597022	-67.9526	117.342		0.00688857	0.750714	-65.2576	120.036		ave.	0.00596895	0.43926	-60.9428	124.351		0.00628558	0.444864	-63.5238	121.77		0.00689784	0.616113	-60.1681	125.126
		SD	0.00516495	0.771171	0.00532048	0.926026			SD	0.000922128	0.285966	32.3376	24.7603		0.00140755	0.559885	36.8959	28.1123		0.00138856	0.614603	41.6006	32.1646		SD	0.000861394	0.265452	32.1753	28.464		0.0010706	0.200777	37.7984	30.8191		0.00139572	0.381407	47.0071	39.8058
		SE	0.00129124	0.192793	0.00133012	0.231507			SE	0.000230532	0.0714916	8.08441	6.19007		0.000351888	0.139971	9.22397	7.02807		0.00034714	0.153651	10.4001	8.04116		SE	0.000215348	0.0663631	8.04381	7.11601		0.00026765	0.0501943	9.44961	7.70478		0.000348929	0.0953518	11.7518	9.95145
									BB MEP in pronation (pre)																BB MEP in pronation (Post)
										0.75Hz					1Hz					1.25Hz						0.75Hz					1Hz					1.25Hz
										BEMG	MEP	EMG onset	EMG onset-TMS		BEMG	MEP	EMG onset	EMG onset-TMS		BEMG	MEP	EMG onset	EMG onset-TMS			BEMG	MEP	EMG onset	EMG onset-TMS		BEMG	MEP	EMG onset	EMG onset-TMS		BEMG	MEP	EMG onset	EMG onset-TMS
									sub1	0.00644503	0.181364	-40.9674	109.033		0.00634872	0.246477	-35.9322	114.068		0.0069665	0.362658	-43.7855	106.215		sub1	0.00644934	0.212429	-47.4343	102.566		0.00581804	0.247684	-49.2632	100.737		0.00845023	0.272692	-39.3421	110.658
									sub2	0.00540653	0.167928	-77.7042	122.296		0.0066109	0.122248	-76.3081	123.692		0.00569793	0.118829	-72.2325	127.768		sub2	0.00608331	0.241873	-80.6322	119.368		0.00513653	0.115433	-73.4358	126.564		0.00515773	0.101827	-79.5539	120.446
									sub3	0.00597596	0.229333	-82.4717	117.528		0.00606317	0.26357	-85.5117	114.488		0.00634916	0.299628	-80.1552	119.845		sub3	0.005427	0.1078	-88.5688	111.431		0.00563577	0.147283	-96.9108	103.089		0.00556967	0.225056	-86.6951	113.305
									sub4	0.00654138	0.079009	-49.8055	150.195		0.00656077	0.103785	-43.6105	156.39		0.00666403	0.142217	-39.0676	160.932		sub4	0.00626927	0.105916	-55.1678	144.832		0.0071575	0.204595	-51.0935	148.907		0.00699977	0.156967	-40.2008	159.799
									sub5	0.0048445	0.0741636	45.7339	195.734		0.00499672	0.0567321	45.3498	195.35		0.00557947	0.0902116	58.0531	208.053		sub5	0.00557231	0.142681	47.8459	197.846		0.00531813	0.198524	59.2208	209.221		0.0056425	0.199333	15.6164	165.616
									sub6	0.00574027	0.104869	-40.695	109.305		0.0060678	0.224716	-53.3182	96.6818		0.00762737	0.192632	-46.5324	103.468		sub6	0.0062696	0.236674	-51.5452	98.4548		0.00881121	0.267434	-48.8994	101.101		0.00654039	0.240571	-49.8356	100.164
									sub7	0.00586638	0.0503349	-80.1479	119.852		0.00550258	0.0298662	-94.1545	105.845		0.00631603	0.0283866	-85.2795	114.721		sub7	0.00629577	0.0502726	-67.9283	132.072		0.00658997	0.118892	-70.1245	129.875		0.006003	0.0330484	-91.8867	108.113
									sub8	0.00520748	0.0988159	5.04304	205.043		0.0048705	0.0938906	17.2669	217.267		0.00495725	0.125076	36.7415	236.742		sub8	0.00561823	0.0938009	-0.495926	199.504		0.005558	0.102297	-5.49816	194.502		0.00478875	0.139637	17.2558	217.256
									sub9	0.00458763	0.0156684	-62.1095	87.8905		0.0045906	0.0256856	-63.2887	86.7113		0.00507685	0.0269376	-55.2413	94.7587		sub9	0.00457537	0.017768	-68.3669	81.6331		0.00470962	0.0323119	-63.7758	86.2242		0.00658507	0.0639954	-71.6706	78.3294
									sub10	0.00446283	0.0564321	-59.974	140.026		0.0046428	0.131958	-54.8588	145.141		0.00551553	0.140172	-50.0873	149.913		sub10	0.0050087	0.0431264	-59.4969	140.503		0.00519193	0.0458782	-54.9342	145.066		0.00542743	0.108185	-54.3206	145.679
									sub11	0.00426003	0.0218811	-81.0338	118.966		0.0044673	0.0638986	-73.7564	126.244		0.00454243	0.0454001	-77.8784	122.122		sub11	0.00431703	0.0247295	-52.5851	147.415		0.0044797	0.112686	-46.871	153.129		0.00435747	0.051473	-46.0085	153.992
									sub12	0.00483583	0.12469	-93.6794	106.321		0.00557697	0.0747376	-91.0717	108.928		0.00507561	0.269062	-94.1835	105.816		sub12	0.0048781	0.096646	-86.9237	113.076		0.00466845	0.0867804	-86.6013	113.399		0.0047323	0.184479	-80.6753	119.325
									sub13	0.00623363	0.0489581	-102.669	97.3305		0.00599486	0.0655813	-97.114	102.886		0.0067028	0.131812	-110.361	89.6393		sub13	0.00665964	0.0812203	-99.8045	100.196		0.00652196	0.086653	-91.0683	108.932		0.00707136	0.127585	-106.024	93.9759
									sub14	0.00459893	0.191437	-22.654	127.346		0.0047182	0.139704	-16.7263	133.274		0.0048045	0.23411	-2.3809	147.619		sub14	0.00474942	0.435467	-21.5465	128.454		0.00546895	0.415242	-9.97136	140.029		0.00470421	0.507333	-3.27102	146.729
									sub15	0.00538256	0.213001	-85.1294	114.871		0.00523125	0.239277	-93.76	106.24		0.00596671	0.364958	-73.5706	126.429		sub15	0.006031	0.360269	-95.1106	104.889		0.00476433	0.376879	-79.4352	120.565		0.0058317	0.517392	-65.7982	134.202
									sub16	0.00516059	0.0379839	-94.1236	105.876		0.00548115	0.0526032	-110.133	89.8669		0.00545997	0.0512849	-104.724	95.2757		sub16	0.00543137	0.0403851	-102.839	97.1612		0.00628993	0.0744247	-107.794	92.2058		0.006633	0.107329	-106.267	93.7331
									sub17	0.00600728	0.0379732	-93.5636	106.436		0.00614976	0.0272449	-88.3057	111.694		0.0061794	0.0282593	-89.9613	110.039		sub17	0.00557504	0.0911985	-109.069	90.9308		0.00549289	0.0609588	-109.998	90.0023		0.00526163	0.0391489	-83.7867	116.213
									ave.	0.0053857	0.101991	-59.7619	125.532		0.005522	0.11541	-59.7196	125.575		0.00585186	0.155978	-54.7439	130.55		ave.	0.00560062	0.140133	-61.157	124.137		0.00574194	0.158468	-58.0267	127.267		0.00586801	0.180944	-57.2038	128.09
									SD	0.00072116	0.0701091	39.6796	31.823		0.000722219	0.0811055	42.5291	35.615		0.000849319	0.113846	47.0708	40.2265		SD	0.000706849	0.119486	40.3849	33.9529		0.00108556	0.11221	42.3017	35.0981		0.00106843	0.143291	38.2878	34.0287
									SE	0.00018029	0.0175273	9.91989	7.95576		0.000180555	0.0202764	10.6323	8.90375		0.00021233	0.0284615	11.7677	10.0566		SE	0.000176712	0.0298716	10.0962	8.48823		0.000271391	0.0280524	10.5754	8.77452		0.000267108	0.0358227	9.57196	8.50718
